# Supplementary material for: Preoperative Mutational Analysis of Circulating Tumor Cells (CTCs) and Plasma-cfDNA Provides Complementary Information for Early Prediction of Relapse: A Pilot Study in Early-Stage Non-Small Cell Lung Cancer
Source: Cancers (Basel). 2023 Mar 21;15(6):1877. doi: 10.3390/cancers15061877 (PMC10047138; doi:10.3390/cancers15061877)
Supplement: Supplementary file 1 [file cancers-15-01877-s001.zip]

Archive with 1 entries (1 files):
- cancers-2269226-supplementary.pdf
